# Supplementary material for: Transient Global Amnesia (TGA): Is It Really Benign? A Pilot Study on Blood Biomarkers
Source: Int J Mol Sci. 2025 Mar 14;26(6):2629. doi: 10.3390/ijms26062629 (PMC11941937; doi:10.3390/ijms26062629)
Supplement: Supplementary file 1 [file ijms-26-02629-s001.zip]

Archive with 1 entries (1 files):
- ijms-3499062-supplementary.pdf
